# Supplementary material for: Evolution analysis of low-carbon cooperation of service providers based on Moran process in cloud manufacturing
Source: PLoS One. 2024 Mar 21;19(3):e0299952. doi: 10.1371/journal.pone.0299952 (PMC10956838; doi:10.1371/journal.pone.0299952)
Supplement: S1 Data — (ZIP) [file pone.0299952.s001.zip]

Archive with 7 entries (4 files):
- Moran process code/Evolution of different factors/
- Moran process code/Evolution of different factors/.ipynb_checkpoints/
- Moran process code/Evolution of different factors/.ipynb_checkpoints/stochastic_modeling-checkpoint.ipynb
- Moran process code/Evolution of different factors/stochastic_modeling.ipynb
- Moran process code/Strongselection.m
- Moran process code/Weakselection.m
- Moran process code/
