# Supplementary material for: Evolution analysis of low-carbon cooperation of service providers based on Moran process in cloud manufacturing
Source: PLoS One. 2024 Mar 21;19(3):e0299952. doi: 10.1371/journal.pone.0299952 (PMC10956838; doi:10.1371/journal.pone.0299952)
Supplement: S1 Data — (ZIP) [file pone.0299952.s001.zip › Moran process code/Evolution of different factors/stochastic_modeling.ipynb]

# %% [markdown]
# Stochastic Modeling


# %% [code]
import math
import statistics
import numpy as np
import matplotlib.pyplot as plt
from matplotlib.offsetbox import AnchoredText
import matplotlib.ticker as ticker
import timeit
import pandas as pd
import seaborn as sns
sns.set(style="ticks")

# %% [code]
import numpy as np
# 经典马尔可夫模型
def classic_markov(ini_state,transition_matrix,K):
    ini_state = np.mat(ini_state)
    transition_matrix = np.mat(transition_matrix)
    if ini_state.shape[1] != transition_matrix.shape[0] \
    or transition_matrix.shape[0] != transition_matrix.shape[1]:
        return False
    return ini_state @ np.linalg.matrix_power(transition_matrix,K)

# %% [markdown]
# 强选择下分担系数的影响

# %% [code]
G1=20
up=10
ul=8
uh=12
C1=10
a_range=[0,0.2,0.4]
Pc=2
o=0.2
r=0
w=1
N=100
labels=["α=0","α=0.2","α=0.4"]
aa=0
for a in a_range:
    transition_matrix = np.zeros((N+1,N+1))
    for i in range(N+1):
        AIL=(i-1)/(N-1)*(G1-C1+a*C1+Pc*(up-ul))+(N-i)/(N-1)*((1+o)*G1-C1+a*C1+Pc*(up-(1+o)*ul))
        AIT=i/(N-1)*((1-o)*G1-Pc*((1-o)*uh-up))+(N-i-1)/(N-1)*(G1-Pc*(uh-up))
        fitness_IL=math.exp(w*AIL)
        fitness_IT=math.exp(w*AIT)
        if i==0 or i==N:
            transition_matrix[i][i]=1
        else:
            transition_matrix[i][i+1]=i*fitness_IL/(i*fitness_IL+(N-i)*fitness_IT)*(N-i)/N
            transition_matrix[i][i-1]=(N-i)*fitness_IT/(i*fitness_IL+(N-i)*fitness_IT)*i/N
            transition_matrix[i][i]=1-transition_matrix[i][i+1]-transition_matrix[i][i-1]
    ini_state = np.zeros((1,N+1))
    for i in range(N+1):
        ini_state[0][i]=1/(N+1)
    Time=2000
    mut_prop=[]
    for Time_steps in range(Time):
        current_matrix=classic_markov(ini_state,transition_matrix,Time_steps)
        mut_prop.append(current_matrix[0,N])
    plt.plot(mut_prop,label=labels[aa],linewidth=3)
    aa=aa+1
    font2 = {'family' : 'Times New Roman',
'weight' : 'normal',
'size'   : 14,}
    plt.grid()
    plt.xlabel("Time",font2)
    plt.ylabel("Proportion of strategy L",font2)
    plt.legend()
    my_y_ticks = np.arange(0, 1.2, 0.2)
    plt.yticks(my_y_ticks)

# %% [markdown]
# 强选择下匹配增长率的影响

# %% [code]
G1=20
up=10
ul=8
uh=12
C1=10
a=0.2
Pc=2
o_range=[0,0.2,0.4]
r=0
w=1
labels=["δ=0","δ=0.2","δ=0.4"]
aa=0
N=100
for o in o_range:
    transition_matrix = np.zeros((N+1,N+1))
    for i in range(N+1):
        AIL=(i-1)/(N-1)*((1+r)*G1-C1+a*C1+Pc*(up-ul))+(N-i)/(N-1)*((1+o)*(1+r)*G1-C1+a*C1+Pc*(up-(1+o)*ul))
        AIT=i/(N-1)*((1-o)*G1-Pc*((1-o)*uh-up))+(N-i-1)/(N-1)*(G1-Pc*(uh-up))
        fitness_IL=math.exp(w*AIL)
        fitness_IT=math.exp(w*AIT)
        if i==0 or i==N:
            transition_matrix[i][i]=1
        else:
            transition_matrix[i][i+1]=i*fitness_IL/(i*fitness_IL+(N-i)*fitness_IT)*(N-i)/N
            transition_matrix[i][i-1]=(N-i)*fitness_IT/(i*fitness_IL+(N-i)*fitness_IT)*i/N
            transition_matrix[i][i]=1-transition_matrix[i][i+1]-transition_matrix[i][i-1]
    ini_state = np.zeros((1,N+1))
    for i in range(N+1):
        ini_state[0][i]=1/(N+1)
    Time=2000
    mut_prop=[]
    for Time_steps in range(Time):
        current_matrix=classic_markov(ini_state,transition_matrix,Time_steps)
        if current_matrix[0,N]>0.99:
            break
        mut_prop.append(current_matrix[0,N])
    plt.plot(mut_prop,label=labels[aa],linewidth=3)   
    aa=aa+1
    font2 = {'family' : 'Times New Roman',
'weight' : 'normal',
'size'   : 14,}
    plt.grid()
    plt.xlabel("Time",font2)
    plt.ylabel("Proportion of strategy L",font2)
    plt.legend()
    my_y_ticks = np.arange(0, 1.2, 0.2)
    plt.yticks(my_y_ticks)

# %% [markdown]
# 强选择下低碳投入成本的影响

# %% [code]
G1=20
up=10
ul=8
uh=12
C1_range=[8,10,12]
a=0.2
Pc=2
o=0.2
r=0
w=1
N=100
labels=["$C_{1}=8$","$C_{1}=10$","$C_{1}=12$"]
import math
aa=0
for C1 in C1_range:
    transition_matrix = np.zeros((N+1,N+1))
    for i in range(N+1):   
        AIL=(i-1)/(N-1)*((1+r)*G1-C1+a*C1+Pc*(up-ul))+(N-i)/(N-1)*((1+o)*(1+r)*G1-C1+a*C1+Pc*(up-(1+o)*ul))
        AIT=i/(N-1)*((1-o)*G1-Pc*((1-o)*uh-up))+(N-i-1)/(N-1)*(G1-Pc*(uh-up))
        fitness_IL=math.exp(w*AIL)
        fitness_IT=math.exp(w*AIT)
        if i==0 or i==N:
            transition_matrix[i][i]=1
        else:
            transition_matrix[i][i+1]=i*fitness_IL/(i*fitness_IL+(N-i)*fitness_IT)*(N-i)/N
            transition_matrix[i][i-1]=(N-i)*fitness_IT/(i*fitness_IL+(N-i)*fitness_IT)*i/N
            transition_matrix[i][i]=1-transition_matrix[i][i+1]-transition_matrix[i][i-1]
    ini_state = np.zeros((1,N+1))
    for i in range(N+1):
        ini_state[0][i]=1/(N+1)
    Time=2000
    mut_prop=[]
    for Time_steps in range(Time):
        current_matrix=classic_markov(ini_state,transition_matrix,Time_steps)
        mut_prop.append(current_matrix[0,N])
    plt.plot(mut_prop,label=labels[aa],linewidth=3)
    aa=aa+1
    font2 = {'family' : 'Times New Roman',
'weight' : 'normal',
'size'   : 14,}
    plt.grid()
    plt.xlabel("Time",font2)
    plt.ylabel("Proportion of strategy L",font2)
    plt.legend()
    my_y_ticks = np.arange(0, 1.2, 0.2)
    plt.yticks(my_y_ticks)

# %% [markdown]
# 强选择下碳出售价格的影响

# %% [code]
G1=20
up=10
ul=8
uh=12
C1=10
a=0.2
Pc_range=[1,2,3]
o=0.2
r=0
w=1
labels=["Pc=1","Pc=2","Pc=3"]
import math
aa=0
for Pc in Pc_range:
    transition_matrix = np.zeros((N+1,N+1))
    for i in range(N+1):
        AIL=(i-1)/(N-1)*((1+r)*G1-C1+a*C1+Pc*(up-ul))+(N-i)/(N-1)*((1+o)*(1+r)*G1-C1+a*C1+Pc*(up-(1+o)*ul))
        AIT=i/(N-1)*((1-o)*G1-Pc*((1-o)*uh-up))+(N-i-1)/(N-1)*(G1-Pc*(uh-up))
        fitness_IL=math.exp(w*AIL)
        fitness_IT=math.exp(w*AIT)
        if i==0 or i==N:
            transition_matrix[i][i]=1
        else:
            transition_matrix[i][i+1]=i*fitness_IL/(i*fitness_IL+(N-i)*fitness_IT)*(N-i)/N
            transition_matrix[i][i-1]=(N-i)*fitness_IT/(i*fitness_IL+(N-i)*fitness_IT)*i/N
            transition_matrix[i][i]=1-transition_matrix[i][i+1]-transition_matrix[i][i-1]
    ini_state = np.zeros((1,N+1))
    for i in range(N+1):
        ini_state[0][i]=1/(N+1)
    Time=2000
    mut_prop=[]
    for Time_steps in range(Time):
        current_matrix=classic_markov(ini_state,transition_matrix,Time_steps)
        mut_prop.append(current_matrix[0,N])
    plt.plot(mut_prop,label=labels[aa],linewidth=3)
    aa=aa+1
    font2 = {'family' : 'Times New Roman',
'weight' : 'normal',
'size'   : 14,}
    plt.grid()
    plt.xlabel("Time",font2)
    plt.ylabel("Proportion of strategy L",font2)
    plt.legend()
    my_y_ticks = np.arange(0, 1.2, 0.2)
    plt.yticks(my_y_ticks)

# %% [markdown]
# 不同群体规模、选择强度下的演化动态

# %% [code]
#N=100
G1=20
up=10
ul=8
uh=12
C1=8
a=0.4
Pc=3
o=0.2
w_range=[0,0.3,0.6,0.9,1]
aa=0
N=100
labels=["w=0","w=0.3","w=0.6","w=0.9","w=1"]
for w in w_range:
    transition_matrix = np.zeros((N+1,N+1))
    for i in range(N+1):
        #print("i",i)
        AIL=(i-1)/(N-1)*((1+r)*G1-C1+a*C1+Pc*(up-ul))+(N-i)/(N-1)*((1+o)*(1+r)*G1-C1+a*C1+Pc*(up-(1+o)*ul))
        AIT=i/(N-1)*((1-o)*G1-Pc*((1-o)*uh-up))+(N-i-1)/(N-1)*(G1-Pc*(uh-up))
        fitness_IL=math.exp(w*AIL)
        fitness_IT=math.exp(w*AIT)
        if i==0 or i==N:
            transition_matrix[i][i]=1
        else:
            transition_matrix[i][i+1]=i*fitness_IL/(i*fitness_IL+(N-i)*fitness_IT)*(N-i)/N
            transition_matrix[i][i-1]=(N-i)*fitness_IT/(i*fitness_IL+(N-i)*fitness_IT)*i/N
            transition_matrix[i][i]=1-transition_matrix[i][i+1]-transition_matrix[i][i-1]
    ini_state = np.zeros((1,N+1))
    for i in range(N+1):
        ini_state[0][i]=1/(N+1)
    Time=1600
    mut_prop=[]
    for Time_steps in range(Time):
        current_matrix=classic_markov(ini_state,transition_matrix,Time_steps)
        mut_prop.append(current_matrix[0,N])
    plt.plot(mut_prop,label=labels[aa],linewidth=3)
    aa=aa+1
    font2 = {'family' : 'Times New Roman',
   'weight' : 'normal',
    'size'   : 14,}
    plt.grid()
    plt.xlabel("Time",font2)
    plt.ylabel("Proportion of strategy L",font2)
    plt.legend()
    my_y_ticks = np.arange(0, 1.2, 0.2)
    plt.yticks(my_y_ticks)


# %% [code]
G1=20
up=10
ul=8
uh=12
C1=8
a=0.4
Pc=3
o=0.2
w=1
N_range=[50,100,200,300,400]
r=0
i=10
aa=0
N=50
labels=["N=50","N=100","N=200","N=300","N=400"]
for N in N_range:
    transition_matrix = np.zeros((N+1,N+1))
    for i in range(N+1):
        AIL=(i-1)/(N-1)*((1+r)*G1-C1+a*C1+Pc*(up-ul))+(N-i)/(N-1)*((1+o)*(1+r)*G1-C1+a*C1+Pc*(up-(1+o)*ul))
        AIT=i/(N-1)*((1-o)*G1-Pc*((1-o)*uh-up))+(N-i-1)/(N-1)*(G1-Pc*(uh-up))
        fitness_IL=math.exp(w*AIL)
        fitness_IT=math.exp(w*AIT)
        if i==0 or i==N:
            transition_matrix[i][i]=1
        else:
            transition_matrix[i][i+1]=i*fitness_IL/(i*fitness_IL+(N-i)*fitness_IT)*(N-i)/N
            transition_matrix[i][i-1]=(N-i)*fitness_IT/(i*fitness_IL+(N-i)*fitness_IT)*i/N
            transition_matrix[i][i]=1-transition_matrix[i][i+1]-transition_matrix[i][i-1]
    ini_state = np.zeros((1,N+1))
    for i in range(N+1):
        ini_state[0][i]=1/(N+1)
    Time=2000
    mut_prop=[]
    for Time_steps in range(Time):
        current_matrix=classic_markov(ini_state,transition_matrix,Time_steps)
        mut_prop.append(current_matrix[0,N])
    plt.plot(mut_prop,label=labels[aa],linewidth=3)
    aa=aa+1
    font2 = {'family' : 'Times New Roman',
   'weight' : 'normal',
    'size'   : 14,}
    plt.grid()
    plt.xlabel("Time",font2)
    plt.ylabel("Proportion of strategy L",font2)
    plt.legend()
    my_y_ticks = np.arange(0, 1.2, 0.2)
    plt.yticks(my_y_ticks)


# %% [markdown]
# 两种因素的影响

# %% [code]
import matplotlib as mpl
from mpl_toolkits.mplot3d import Axes3D
import numpy as np
import matplotlib.pyplot as plt
import pylab as plt

# %% [markdown]
# α和c1的影响

# %% [code]
#N=100,t=1000，
import math
import matplotlib.pyplot as plt
import numpy as np
from mpl_toolkits.mplot3d import Axes3D
G1=20
up=10
ul=8
uh=12
C1=10
Pc=2
o=0.2
a=0.2
w=1
N=100
ii=0
jj=0
bb=[]
for a in np.arange(0,1.1,0.0625):
     for C1 in np.arange(5,16,0.625):
            transition_matrix = np.zeros((N+1,N+1))
            for i in range(N+1):
                AIL=(i-1)/(N-1)*(G1-C1+a*C1+Pc*(up-ul))+(N-i)/(N-1)*((1+o)*G1-C1+a*C1+Pc*(up-(1+o)*ul))
                AIT=i/(N-1)*((1-o)*G1-Pc*((1-o)*uh-up))+(N-i-1)/(N-1)*(G1-Pc*(uh-up))
                fitness_IL=math.exp(w*AIL)
                fitness_IT=math.exp(w*AIT)
                if i==0 or i==N:
                    transition_matrix[i][i]=1
                else:
                    transition_matrix[i][i+1]=i*fitness_IL/(i*fitness_IL+(N-i)*fitness_IT)*(N-i)/N
                    transition_matrix[i][i-1]=(N-i)*fitness_IT/(i*fitness_IL+(N-i)*fitness_IT)*i/N
                    transition_matrix[i][i]=1-transition_matrix[i][i+1]-transition_matrix[i][i-1]
            ini_state = np.zeros((1,N+1))
            for i in range(N+1):
                ini_state[0][i]=1/(N+1)
            Time=1000
            for Time_steps in range(Time):
                current_matrix=classic_markov(ini_state,transition_matrix,Time_steps)
            bb.append(current_matrix[0,N])

fig= plt.figure(figsize=(12, 8))
ax = Axes3D(fig)
uu=0
X=np.arange(0,1.1,0.0625)
Y=np.arange(5,16,0.625)
Z=np.random.rand(len(X),len(Y)) 
for ss in range(len(X)):
    for tt in range(len(Y)):
        Z[ss,tt]=bb[uu]
        uu=uu+1        
Z=np.transpose(Z)
ax=plt.axes(projection="3d")
ax.set_zlim(-0.2,1.2)
X,Y=np.meshgrid(X,Y)
# 绘制3D图形
surf=ax.plot_surface(X,Y,Z,cmap="coolwarm")
 # 设置颜色映射
# 设置Z轴范围
# 设置标题
ax.set_zlim(-0.2, 1.2)
ax.set_ylim(5, 15)
ax.elev = 20
ax.azim = -120
font2 = {'family' : 'Times New Roman',
   'weight' : 'normal',
    'size'   : 16,}
cb = fig.colorbar(surf,extend="both",orientation='vertical',shrink=0.75,pad=0.01,spacing=0.05,ticks=[0,0.1,0.2,0.3,0.4,0.5,0.6,0.7,0.8,0.9,1])
ax.set_xlabel("α",font2)
ax.set_ylabel("$C_{1}$",font2)
ax.zaxis.set_rotate_label(False)
ax.set_zlabel("Proportion of LS",font2,rotation = 90)
plt.show()

# %% [markdown]
# α和pc的影响

# %% [code]
#N=100,t=1000，
import math
import matplotlib.pyplot as plt
import numpy as np
from mpl_toolkits.mplot3d import Axes3D
G1=20
up=10
ul=8
uh=12
C1=10
Pc=2
o=0.2
a=0.2
w=1
N=100
ii=0
jj=0
bb=[]
for a in np.arange(0,1.1,0.0625):
     for Pc in np.arange(0,5.5,0.3125):
            transition_matrix = np.zeros((N+1,N+1))
            for i in range(N+1):
                AIL=(i-1)/(N-1)*(G1-C1+a*C1+Pc*(up-ul))+(N-i)/(N-1)*((1+o)*G1-C1+a*C1+Pc*(up-(1+o)*ul))
                AIT=i/(N-1)*((1-o)*G1-Pc*((1-o)*uh-up))+(N-i-1)/(N-1)*(G1-Pc*(uh-up))
                fitness_IL=math.exp(w*AIL)
                fitness_IT=math.exp(w*AIT)
                if i==0 or i==N:
                    transition_matrix[i][i]=1
                else:
                    transition_matrix[i][i+1]=i*fitness_IL/(i*fitness_IL+(N-i)*fitness_IT)*(N-i)/N
                    transition_matrix[i][i-1]=(N-i)*fitness_IT/(i*fitness_IL+(N-i)*fitness_IT)*i/N
                    transition_matrix[i][i]=1-transition_matrix[i][i+1]-transition_matrix[i][i-1]
            ini_state = np.zeros((1,N+1))
            for i in range(N+1):
                ini_state[0][i]=1/(N+1)
            Time=1000
            for Time_steps in range(Time):
                current_matrix=classic_markov(ini_state,transition_matrix,Time_steps)
            bb.append(current_matrix[0,N])

fig= plt.figure(figsize=(12, 8))
ax = Axes3D(fig)
uu=0
X=np.arange(0,1.1,0.0625)
Y= np.arange(0,5.5,0.3125)
Z=np.random.rand(len(X),len(Y)) 
for ss in range(len(X)):
    for tt in range(len(Y)):
        Z[ss,tt]=bb[uu]
        uu=uu+1        
Z=np.transpose(Z)
ax=plt.axes(projection="3d")
ax.set_zlim(-0.2,1.2)
X,Y=np.meshgrid(X,Y)
# 绘制3D图形
surf=ax.plot_surface(X,Y,Z,cmap="coolwarm")
 # 设置颜色映射
# 设置Z轴范围
# 设置标题
ax.set_zlim(-0.2, 1.2)
ax.set_ylim(0, 5)
ax.elev = 20
ax.azim = -120
font2 = {'family' : 'Times New Roman',
   'weight' : 'normal',
    'size'   : 16,}
cb = fig.colorbar(surf,extend="both",orientation='vertical',shrink=0.75,pad=0.01,spacing=0.05,ticks=[0,0.1,0.2,0.3,0.4,0.5,0.6,0.7,0.8,0.9,1])
ax.set_xlabel("α",font2)
ax.set_ylabel("Pc",font2)
ax.zaxis.set_rotate_label(False)
ax.set_zlabel("Proportion of LS",font2,rotation = 90)
plt.show()

# %% [markdown]
# c1和pc的影响

# %% [code]
 #N=100,t=1000，
import math
import matplotlib.pyplot as plt
import numpy as np
from mpl_toolkits.mplot3d import Axes3D
G1=20
up=10
ul=8
uh=12
C1=10
Pc=2
o=0.2
a=0.2
w=1
N=100
ii=0
jj=0
bb=[]
for Pc in np.arange(0,5.5,0.3125):
     for C1 in np.arange(5,16,0.625):
            transition_matrix = np.zeros((N+1,N+1))
    #print("transition_matrix",transition_matrix)
            for i in range(N+1):
        #print("i",i)
                AIL=(i-1)/(N-1)*(G1-C1+a*C1+Pc*(up-ul))+(N-i)/(N-1)*((1+o)*G1-C1+a*C1+Pc*(up-(1+o)*ul))
                AIT=i/(N-1)*((1-o)*G1-Pc*((1-o)*uh-up))+(N-i-1)/(N-1)*(G1-Pc*(uh-up))
                fitness_IL=math.exp(w*AIL)
                fitness_IT=math.exp(w*AIT)
                if i==0 or i==N:
                    transition_matrix[i][i]=1
                else:
                    transition_matrix[i][i+1]=i*fitness_IL/(i*fitness_IL+(N-i)*fitness_IT)*(N-i)/N
                    transition_matrix[i][i-1]=(N-i)*fitness_IT/(i*fitness_IL+(N-i)*fitness_IT)*i/N
                    transition_matrix[i][i]=1-transition_matrix[i][i+1]-transition_matrix[i][i-1]
            ini_state = np.zeros((1,N+1))
            for i in range(N+1):
                ini_state[0][i]=1/(N+1)
            Time=1000
            for Time_steps in range(Time):
                current_matrix=classic_markov(ini_state,transition_matrix,Time_steps)
            bb.append(current_matrix[0,N])

fig= plt.figure(figsize=(12, 8))
ax = Axes3D(fig)
uu=0
X=np.arange(0,5.5,0.3125)
Y=np.arange(5,16,0.625)
Z=np.random.rand(len(X),len(Y)) 
for ss in range(len(X)):
    for tt in range(len(Y)):
        Z[ss,tt]=bb[uu]
        uu=uu+1        
Z=np.transpose(Z)
ax=plt.axes(projection="3d")
ax.set_zlim(-0.2,1.2)
X,Y=np.meshgrid(X,Y)
#绘制图形
surf=ax.plot_surface(X,Y,Z,cmap="coolwarm")
 # 设置颜色映射
# 设置Z轴范围
# 设置标题
ax.elev = 45
ax.azim = 45
ax.set_zlim(-0.2, 1.2)
ax.set_ylim(5, 15)
ax.set_xlim(0, 5)
font2 = {'family' : 'Times New Roman',
   'weight' : 'normal',
    'size'   : 16,}
cb = fig.colorbar(surf,extend="both",orientation='vertical',shrink=0.75,pad=0.01,spacing=0.05,ticks=[0,0.1,0.2,0.3,0.4,0.5,0.6,0.7,0.8,0.9,1])
ax.set_xlabel("Pc",font2)
ax.set_ylabel("$C_{1}$",font2)
ax.zaxis.set_rotate_label(False)
ax.set_zlabel("Proportion of LS",font2,rotation = 90)
plt.show()

# %% [code]


# %% [code]


# %% [code]


# %% [code]
