# Supplementary material for: Evolution analysis of low-carbon cooperation of service providers based on Moran process in cloud manufacturing
Source: PLoS One. 2024 Mar 21;19(3):e0299952. doi: 10.1371/journal.pone.0299952 (PMC10956838; doi:10.1371/journal.pone.0299952)
Supplement: S1 Data — (ZIP) [file pone.0299952.s001.zip › Moran process code/Strongselection.m]

% %%Ç¿Ñ¡Ôñ
clc;clear
%%%³É±¾·Öµ£ÏµÊý
%µÚÒ»Ìõ
G1=20,up=10,ul=8,uh=12,C1=10,a=0,Pc=2,o=0.2,r=0,w=1
h1=[];
hN1=[];
 for N=1:1:50
   A=exp(w*((1+o)*(1+r)*G1-C1+a*C1+Pc*(up-(1+o)*ul)))-exp(w*((G1-Pc*(uh-up))-1/(N-1)*(o*G1-o*Pc*uh)));
  h1(N)=A
  B=exp(w*((1+r)*G1-C1+a*C1+Pc*(up-ul))+w*1/(N-1)*((o*r+o)*G1-Pc*o*ul))-exp(w*((1-o)*G1-Pc*((1-o)*uh-up)));
  hN1(N)=B
 end
N=1:1:50;
figure(1)
plot(N,h1,'bs-','linewidth',0.5,'markersize',4)
hold on
grid on
plot(N,hN1,'<-','Color',[0.69,0.19,0.38]','linewidth',0.5,'markersize',4)
hold on
%%µÚ¶þÌõ
G1=20,up=10,ul=8,uh=12,C1=10,a=0.2,Pc=2,o=0.2,r=0,w=1
h1=[];
hN1=[];
 for N=1:1:50
  A=exp(w*((1+o)*(1+r)*G1-C1+a*C1+Pc*(up-(1+o)*ul)))-exp(w*((G1-Pc*(uh-up))-1/(N-1)*(o*G1-o*Pc*uh)));
  h1(N)=A
  B=exp(w*((1+r)*G1-C1+a*C1+Pc*(up-ul))+w*1/(N-1)*((o*r+o)*G1-Pc*o*ul))-exp(w*((1-o)*G1-Pc*((1-o)*uh-up)));
  hN1(N)=B
 end
N=1:1:50;
plot(N,h1,'co-','linewidth',0.5,'markersize',4,'linewidth',0.5,'markersize',4)
hold on
grid on
plot(N,hN1,'rh-','linewidth',0.5,'markersize',4,'linewidth',0.5,'markersize',4)
hold on
%%µÚÈýÌõ
G1=20,up=10,ul=8,uh=12,C1=10,a=0.4,Pc=2,o=0.2,r=0,w=1
h1=[];
hN1=[];
 for N=1:1:50
  A=exp(w*((1+o)*(1+r)*G1-C1+a*C1+Pc*(up-(1+o)*ul)))-exp(w*((G1-Pc*(uh-up))-1/(N-1)*(o*G1-o*Pc*uh)));
  h1(N)=A
  B=exp(w*((1+r)*G1-C1+a*C1+Pc*(up-ul))+w*1/(N-1)*((o*r+o)*G1-Pc*o*ul))-exp(w*((1-o)*G1-Pc*((1-o)*uh-up)));
  hN1(N)=B
 end
N=1:1:50;
plot(N,h1,'gx-','linewidth',0.5,'markersize',4)
hold on
grid on
plot(N,hN1,'md-','linewidth',0.5,'markersize',4)
hold on
legend("\alpha=0,h1","\alpha=0,h(N-1)","\alpha=0.2,h1","\alpha=0.2,h(N-1)","\alpha=0.4,h1","\alpha=0.4,h(N-1)")
xlabel('N','interpreter','latex','FontSize',9,"fontname","Times New Roman");
ylabel('$h_1/h_{N-1}$','interpreter','latex','FontSize',10,"fontname","Times New Roman",'FontWeight','bold');


%%%Æ¥ÅäÔö³¤ÂÊ
%µÚÒ»Ìõ
G1=20,up=10,ul=8,uh=12,C1=10,a=0.2,Pc=2,o=0,r=0,w=1
h1=[];
hN1=[];
 for N=1:1:50
  A=exp(w*((1+o)*(1+r)*G1-C1+a*C1+Pc*(up-(1+o)*ul)))-exp(w*((G1-Pc*(uh-up))-1/(N-1)*(o*G1-o*Pc*uh)));
  h1(N)=A
  B=exp(w*((1+r)*G1-C1+a*C1+Pc*(up-ul))+w*1/(N-1)*((o*r+o)*G1-Pc*o*ul))-exp(w*((1-o)*G1-Pc*((1-o)*uh-up)));
  hN1(N)=B
 end
N=1:1:50;
figure(2)
plot(N,h1,'bs-','linewidth',0.5,'markersize',4)
hold on
grid on
plot(N,hN1,'<-','Color',[0.69,0.19,0.38]','linewidth',0.5,'markersize',4)
hold on
%%µÚ¶þÌõ
G1=20,up=10,ul=8,uh=12,C1=10,a=0.2,Pc=2,o=0.2,r=0,w=1
h1=[];
hN1=[];
 for N=1:1:50
  A=exp(w*((1+o)*(1+r)*G1-C1+a*C1+Pc*(up-(1+o)*ul)))-exp(w*((G1-Pc*(uh-up))-1/(N-1)*(o*G1-o*Pc*uh)));
  h1(N)=A
  B=exp(w*((1+r)*G1-C1+a*C1+Pc*(up-ul))+w*1/(N-1)*((o*r+o)*G1-Pc*o*ul))-exp(w*((1-o)*G1-Pc*((1-o)*uh-up)));
  hN1(N)=B
 end
N=1:1:50;
plot(N,h1,'co-','linewidth',0.5,'markersize',4,'linewidth',0.5,'markersize',4)
hold on
grid on
plot(N,hN1,'rh-','linewidth',0.5,'markersize',4,'linewidth',0.5,'markersize',4)
hold on
%%µÚÈýÌõ
G1=20,up=10,ul=8,uh=12,C1=10,a=0.2,Pc=2,o=0.4,r=0,w=1
h1=[];
hN1=[];
 for N=1:1:50
  A=exp(w*((1+o)*(1+r)*G1-C1+a*C1+Pc*(up-(1+o)*ul)))-exp(w*((G1-Pc*(uh-up))-1/(N-1)*(o*G1-o*Pc*uh)));
  h1(N)=A
  B=exp(w*((1+r)*G1-C1+a*C1+Pc*(up-ul))+w*1/(N-1)*((o*r+o)*G1-Pc*o*ul))-exp(w*((1-o)*G1-Pc*((1-o)*uh-up)));
  hN1(N)=B
 end
N=1:1:50;
plot(N,h1,'gx-','linewidth',0.5,'markersize',4)
hold on
grid on
plot(N,hN1,'md-','linewidth',0.5,'markersize',4)
hold on
legend("\delta=0,h1","\delta=0,h(N-1)","\delta=0.2,h1","\delta=0.2,h(N-1)","\delta=0.4,h1","\delta=0.4,h(N-1)")
xlabel('N','interpreter','latex','FontSize',9,"fontname","Times New Roman");
ylabel('$h_1/h_{N-1}$','interpreter','latex','FontSize',10,"fontname","Times New Roman",'FontWeight','bold');


%%%µÍÌ¼Í¶Èë³É±¾
G1=20,up=10,ul=8,uh=12,C1=8,a=0.2,Pc=2,o=0.2,r=0,w=1
%µÚÒ»Ìõ
h1=[];
hN1=[];
 for N=1:1:50
  A=exp(w*((1+o)*(1+r)*G1-C1+a*C1+Pc*(up-(1+o)*ul)))-exp(w*((G1-Pc*(uh-up))-1/(N-1)*(o*G1-o*Pc*uh)));
  h1(N)=A
  B=exp(w*((1+r)*G1-C1+a*C1+Pc*(up-ul))+w*1/(N-1)*((o*r+o)*G1-Pc*o*ul))-exp(w*((1-o)*G1-Pc*((1-o)*uh-up)));
  hN1(N)=B
 end
N=1:1:50;
figure(3)
plot(N,h1,'bs-','linewidth',0.5,'markersize',4)
hold on
grid on
plot(N,hN1,'<-','Color',[0.69,0.19,0.38]','linewidth',0.5,'markersize',4)
hold on
%%µÚ¶þÌõ
G1=20,up=10,ul=8,uh=12,C1=10,a=0.2,Pc=2,o=0.2,r=0,w=1
h1=[];
hN1=[];
 for N=1:1:50
  A=exp(w*((1+o)*(1+r)*G1-C1+a*C1+Pc*(up-(1+o)*ul)))-exp(w*((G1-Pc*(uh-up))-1/(N-1)*(o*G1-o*Pc*uh)));
  h1(N)=A
  B=exp(w*((1+r)*G1-C1+a*C1+Pc*(up-ul))+w*1/(N-1)*((o*r+o)*G1-Pc*o*ul))-exp(w*((1-o)*G1-Pc*((1-o)*uh-up)));
  hN1(N)=B
 end
N=1:1:50;
plot(N,h1,'co-','linewidth',0.5,'markersize',4,'linewidth',0.5,'markersize',4)
hold on
grid on
plot(N,hN1,'rh-','linewidth',0.5,'markersize',4,'linewidth',0.5,'markersize',4)
hold on
%%µÚÈýÌõ
G1=20,up=10,ul=8,uh=12,C1=12,a=0.2,Pc=2,o=0.2,r=0,w=1
h1=[];
hN1=[];
 for N=1:1:50
  A=exp(w*((1+o)*(1+r)*G1-C1+a*C1+Pc*(up-(1+o)*ul)))-exp(w*((G1-Pc*(uh-up))-1/(N-1)*(o*G1-o*Pc*uh)));
  h1(N)=A
  B=exp(w*((1+r)*G1-C1+a*C1+Pc*(up-ul))+w*1/(N-1)*((o*r+o)*G1-Pc*o*ul))-exp(w*((1-o)*G1-Pc*((1-o)*uh-up)));
  hN1(N)=B
 end
N=1:1:50;
plot(N,h1,'gx-','linewidth',0.5,'markersize',4)
hold on
grid on
plot(N,hN1,'md-','linewidth',0.5,'markersize',4)
hold on
legend("C_1=8,h1","C_1=8,h(N-1)","C_1=10,h1","C_1=10,h(N-1)","C_1=12,h1","C_1=12,h(N-1)")
xlabel('N','interpreter','latex','FontSize',9,"fontname","Times New Roman");
ylabel('$h_1/h_{N-1}$','interpreter','latex','FontSize',10,"fontname","Times New Roman",'FontWeight','bold');

%%%Ì¼½»Ò×¼Û¸ñ
%%µÚÒ»Ìõ
G1=20,up=10,ul=8,uh=12,C1=10,a=0.2,Pc=1,o=0.2,r=0,w=1
h1=[];
hN1=[];
 for N=1:1:50
  A=exp(w*((1+o)*(1+r)*G1-C1+a*C1+Pc*(up-(1+o)*ul)))-exp(w*((G1-Pc*(uh-up))-1/(N-1)*(o*G1-o*Pc*uh)));
  h1(N)=A
  B=exp(w*((1+r)*G1-C1+a*C1+Pc*(up-ul))+w*1/(N-1)*((o*r+o)*G1-Pc*o*ul))-exp(w*((1-o)*G1-Pc*((1-o)*uh-up)));
  hN1(N)=B
 end
N=1:1:50;
figure(4)
 h1(1)=inf
plot(N,h1,'bs-','linewidth',0.5,'markersize',4)
hold on
grid on
plot(N,hN1,'<-','Color',[0.69,0.19,0.38]','linewidth',0.5,'markersize',4)
hold on
%%µÚ¶þÌõ
G1=20,up=10,ul=8,uh=12,C1=10,a=0.2,Pc=2,o=0.2,r=0,w=1
h1=[];
hN1=[];
 for N=2:1:50
  A=exp(w*((1+o)*(1+r)*G1-C1+a*C1+Pc*(up-(1+o)*ul)))-exp(w*((G1-Pc*(uh-up))-1/(N-1)*(o*G1-o*Pc*uh)));
  h1(N)=A
  B=exp(w*((1+r)*G1-C1+a*C1+Pc*(up-ul))+w*1/(N-1)*((o*r+o)*G1-Pc*o*ul))-exp(w*((1-o)*G1-Pc*((1-o)*uh-up)));
  hN1(N)=B
 end
N=1:1:50;
  hN1(1)=inf
  h1(1)=inf
plot(N,h1,'co-','linewidth',0.5,'markersize',4,'linewidth',0.5,'markersize',4)
hold on
grid on
plot(N,hN1,'rh-','linewidth',0.5,'markersize',4,'linewidth',0.5,'markersize',4)
hold on
%%µÚÈýÌõ
G1=20,up=10,ul=8,uh=12,C1=10,a=0.2,Pc=3,o=0.2,r=0,w=1
h1=[];
hN1=[];
 for N=1:1:50
  A=exp(w*((1+o)*(1+r)*G1-C1+a*C1+Pc*(up-(1+o)*ul)))-exp(w*((G1-Pc*(uh-up))-1/(N-1)*(o*G1-o*Pc*uh)));
  h1(N)=A
  B=exp(w*((1+r)*G1-C1+a*C1+Pc*(up-ul))+w*1/(N-1)*((o*r+o)*G1-Pc*o*ul))-exp(w*((1-o)*G1-Pc*((1-o)*uh-up)));
  hN1(N)=B
 end
N=1:1:50;
hN1(1)=inf
plot(N,h1,'gx-','linewidth',0.5,'markersize',4)
hold on
grid on
plot(N,hN1,'md-','linewidth',0.5,'markersize',4)
hold on
legend("P_c=1,h1","P_c=1,h(N-1)","P_c=2,h1","P_c=2,h(N-1)","P_c=3,h1","P_c=3,h(N-1)")
xlabel('N','interpreter','latex','FontSize',9,"fontname","Times New Roman");
ylabel('$h_1/h_{N-1}$','interpreter','latex','FontSize',10,"fontname","Times New Roman",'FontWeight','bold');
