# Supplementary material for: Evolution analysis of low-carbon cooperation of service providers based on Moran process in cloud manufacturing
Source: PLoS One. 2024 Mar 21;19(3):e0299952. doi: 10.1371/journal.pone.0299952 (PMC10956838; doi:10.1371/journal.pone.0299952)
Supplement: S1 Data — (ZIP) [file pone.0299952.s001.zip › Moran process code/Weakselection.m]

% ÈõÑ¡Ôñ
clc;clear
%%%³É±¾·Öµ£ÏµÊý
%%µÚÒ»Ìõ
G1=20,up=10,ul=8,uh=12,C1=10,a=0,Pc=2,o=0.2,r=0,w=0.0001
a1=3*C1-3*a*C1-3*Pc*uh+3*Pc*ul-3*r*G1-Pc*uh*o+Pc*ul*o-o*r*G1;
a2=-3*C1+3*a*C1+3*Pc*uh-3*Pc*ul+3*r*G1+3*o*G1-Pc*uh*o-2*Pc*ul*o+2*o*r*G1;
a3=-3*C1+3*a*C1+3*Pc*uh-3*Pc*ul+3*r*G1+Pc*uh*o+o*r*G1-Pc*ul*o;
a4=3*C1-3*a*C1-3*Pc*uh+3*Pc*ul-3*o*G1-3*r*G1+Pc*uh*o-2*o*r*G1+2*Pc*ul*o;
Y1=[]
Y2=[]
for N=1:1:50 
  PL=1/N+w/(6*N)*(a1+a2*N)
  Y1(N)=PL*N
end
for N=1:1:50 
  PT=1/N+w/(6*N)*(a3+a4*N)
  Y2(N)=PT*N
end
N=1:1:50;
figure(1)
plot(N,Y1,'bs-','linewidth',0.5,'markersize',4)
hold on
grid on
plot(N,Y2,'<-','Color',[0.69,0.19,0.38]','linewidth',0.5,'markersize',4)
hold on
%%µÚ¶þÌõ
G1=20,up=10,ul=8,uh=12,C1=10,a=0.2,Pc=2,o=0.2,r=0,w=0.0001
a1=3*C1-3*a*C1-3*Pc*uh+3*Pc*ul-3*r*G1-Pc*uh*o+Pc*ul*o-o*r*G1;
a2=-3*C1+3*a*C1+3*Pc*uh-3*Pc*ul+3*r*G1+3*o*G1-Pc*uh*o-2*Pc*ul*o+2*o*r*G1;
a3=-3*C1+3*a*C1+3*Pc*uh-3*Pc*ul+3*r*G1+Pc*uh*o+o*r*G1-Pc*ul*o;
a4=3*C1-3*a*C1-3*Pc*uh+3*Pc*ul-3*o*G1-3*r*G1+Pc*uh*o-2*o*r*G1+2*Pc*ul*o;
Y1=[]
Y2=[]
for N=1:1:50 
  PL=1/N+w/(6*N)*(a1+a2*N)
  Y1(N)=PL*N
end
for N=1:1:50 
  PT=1/N+w/(6*N)*(a3+a4*N)
  Y2(N)=PT*N
end
N=1:1:50;
plot(N,Y1,'co-','linewidth',0.5,'markersize',4,'linewidth',0.5,'markersize',4)
hold on
grid on
plot(N,Y2,'rh-','linewidth',0.5,'markersize',4,'linewidth',0.5,'markersize',4)
hold on
%%µÚÈýÌõ
G1=20,up=10,ul=8,uh=12,C1=10,a=0.4,Pc=2,o=0.2,r=0,w=0.0001
a1=3*C1-3*a*C1-3*Pc*uh+3*Pc*ul-3*r*G1-Pc*uh*o+Pc*ul*o-o*r*G1;
a2=-3*C1+3*a*C1+3*Pc*uh-3*Pc*ul+3*r*G1+3*o*G1-Pc*uh*o-2*Pc*ul*o+2*o*r*G1;
a3=-3*C1+3*a*C1+3*Pc*uh-3*Pc*ul+3*r*G1+Pc*uh*o+o*r*G1-Pc*ul*o;
a4=3*C1-3*a*C1-3*Pc*uh+3*Pc*ul-3*o*G1-3*r*G1+Pc*uh*o-2*o*r*G1+2*Pc*ul*o;
Y1=[]
Y2=[]
for N=1:1:50 
  PL=1/N+w/(6*N)*(a1+a2*N)
  Y1(N)=PL*N
end
for N=1:1:50 
  PT=1/N+w/(6*N)*(a3+a4*N)
  Y2(N)=PT*N
end
N=1:1:50;
plot(N,Y1,'gx-','linewidth',0.5,'markersize',4)
hold on
grid on
plot(N,Y2,'md-','linewidth',0.5,'markersize',4)
hold on
legend("\alpha=0,N*p_{L}","\alpha=0,N*p_T","\alpha=0.2,N*p_L","\alpha=0.2,N*p_T","\alpha=0.4,N*p_L","\alpha=0.4,N*p_T")
xlabel('N','interpreter','latex','FontSize',9,"fontname","Times New Roman");
ylabel('$N*p_{L}/N*p_{T}$','interpreter','latex','FontSize',10,"fontname","Times New Roman",'FontWeight','bold');

%%%Æ¥ÅäÔö³¤ÂÊ
%%µÚÒ»Ìõ
G1=20,up=10,ul=8,uh=12,C1=10,a=0.2,Pc=2,o=0,r=0,w=0.0001
a1=3*C1-3*a*C1-3*Pc*uh+3*Pc*ul-3*r*G1-Pc*uh*o+Pc*ul*o-o*r*G1;
a2=-3*C1+3*a*C1+3*Pc*uh-3*Pc*ul+3*r*G1+3*o*G1-Pc*uh*o-2*Pc*ul*o+2*o*r*G1;
a3=-3*C1+3*a*C1+3*Pc*uh-3*Pc*ul+3*r*G1+Pc*uh*o+o*r*G1-Pc*ul*o;
a4=3*C1-3*a*C1-3*Pc*uh+3*Pc*ul-3*o*G1-3*r*G1+Pc*uh*o-2*o*r*G1+2*Pc*ul*o;
Y1=[]
Y2=[]
for N=1:1:50 
  PL=1/N+w/(6*N)*(a1+a2*N)
  Y1(N)=PL*N
end
for N=1:1:50 
  PT=1/N+w/(6*N)*(a3+a4*N)
  Y2(N)=PT*N
end
N=1:1:50;
figure(2)
plot(N,Y1,'bs-','linewidth',0.5,'markersize',4)
hold on
grid on
plot(N,Y2,'<-','Color',[0.69,0.19,0.38]','linewidth',0.5,'markersize',4)
hold on
%%µÚ¶þÌõ
G1=20,up=10,ul=8,uh=12,C1=10,a=0.2,Pc=2,o=0.2,r=0,w=0.0001
a1=3*C1-3*a*C1-3*Pc*uh+3*Pc*ul-3*r*G1-Pc*uh*o+Pc*ul*o-o*r*G1;
a2=-3*C1+3*a*C1+3*Pc*uh-3*Pc*ul+3*r*G1+3*o*G1-Pc*uh*o-2*Pc*ul*o+2*o*r*G1;
a3=-3*C1+3*a*C1+3*Pc*uh-3*Pc*ul+3*r*G1+Pc*uh*o+o*r*G1-Pc*ul*o;
a4=3*C1-3*a*C1-3*Pc*uh+3*Pc*ul-3*o*G1-3*r*G1+Pc*uh*o-2*o*r*G1+2*Pc*ul*o;
Y1=[]
Y2=[]
for N=1:1:50 
  PL=1/N+w/(6*N)*(a1+a2*N)
  Y1(N)=PL*N
end
for N=1:1:50 
  PT=1/N+w/(6*N)*(a3+a4*N)
  Y2(N)=PT*N
end
N=1:1:50;
plot(N,Y1,'co-','linewidth',0.5,'markersize',4,'linewidth',0.5,'markersize',4)
hold on
grid on
plot(N,Y2,'rh-','linewidth',0.5,'markersize',4,'linewidth',0.5,'markersize',4)
hold on
%%µÚÈýÌõ
G1=20,up=10,ul=8,uh=12,C1=10,a=0.2,Pc=2,o=0.4,r=0,w=0.0001
a1=3*C1-3*a*C1-3*Pc*uh+3*Pc*ul-3*r*G1-Pc*uh*o+Pc*ul*o-o*r*G1;
a2=-3*C1+3*a*C1+3*Pc*uh-3*Pc*ul+3*r*G1+3*o*G1-Pc*uh*o-2*Pc*ul*o+2*o*r*G1;
a3=-3*C1+3*a*C1+3*Pc*uh-3*Pc*ul+3*r*G1+Pc*uh*o+o*r*G1-Pc*ul*o;
a4=3*C1-3*a*C1-3*Pc*uh+3*Pc*ul-3*o*G1-3*r*G1+Pc*uh*o-2*o*r*G1+2*Pc*ul*o;
Y1=[]
Y2=[]
for N=1:1:50 
  PL=1/N+w/(6*N)*(a1+a2*N)
  Y1(N)=PL*N
end
for N=1:1:50 
  PT=1/N+w/(6*N)*(a3+a4*N)
  Y2(N)=PT*N
end
N=1:1:50;
plot(N,Y1,'gx-','linewidth',0.5,'markersize',4)
hold on
grid on
plot(N,Y2,'md-','linewidth',0.5,'markersize',4)
hold on
legend("\delta=0,N*p_L","\delta=0,N*p_T","\delta=0.2,N*p_L","\delta=0.2,N*p_T","\delta=0.4,N*p_L","\delta=0.4,N*p_T")
xlabel('N','interpreter','latex','FontSize',9,"fontname","Times New Roman");
ylabel('$N*p_{L}/N*p_{T}$','interpreter','latex','FontSize',10,"fontname","Times New Roman",'FontWeight','bold');


%%%µÍÌ¼Í¶Èë³É±¾
%%µÚÒ»Ìõ
G1=20,up=10,ul=8,uh=12,C1=8,a=0.2,Pc=2,o=0.2,r=0,w=0.0001
a1=3*C1-3*a*C1-3*Pc*uh+3*Pc*ul-3*r*G1-Pc*uh*o+Pc*ul*o-o*r*G1;
a2=-3*C1+3*a*C1+3*Pc*uh-3*Pc*ul+3*r*G1+3*o*G1-Pc*uh*o-2*Pc*ul*o+2*o*r*G1;
a3=-3*C1+3*a*C1+3*Pc*uh-3*Pc*ul+3*r*G1+Pc*uh*o+o*r*G1-Pc*ul*o;
a4=3*C1-3*a*C1-3*Pc*uh+3*Pc*ul-3*o*G1-3*r*G1+Pc*uh*o-2*o*r*G1+2*Pc*ul*o;
Y1=[]
Y2=[]
for N=1:1:50 
  PL=1/N+w/(6*N)*(a1+a2*N)
  Y1(N)=PL*N
end
for N=1:1:50 
  PT=1/N+w/(6*N)*(a3+a4*N)
  Y2(N)=PT*N
end
N=1:1:50;
figure(3)
plot(N,Y1,'bs-','linewidth',0.5,'markersize',4)
hold on
grid on
plot(N,Y2,'<-','Color',[0.69,0.19,0.38]','linewidth',0.5,'markersize',4)
hold on
%%µÚ¶þÌõ
G1=20,up=10,ul=8,uh=12,C1=10,a=0.2,Pc=2,o=0.2,r=0,w=0.0001
a1=3*C1-3*a*C1-3*Pc*uh+3*Pc*ul-3*r*G1-Pc*uh*o+Pc*ul*o-o*r*G1;
a2=-3*C1+3*a*C1+3*Pc*uh-3*Pc*ul+3*r*G1+3*o*G1-Pc*uh*o-2*Pc*ul*o+2*o*r*G1;
a3=-3*C1+3*a*C1+3*Pc*uh-3*Pc*ul+3*r*G1+Pc*uh*o+o*r*G1-Pc*ul*o;
a4=3*C1-3*a*C1-3*Pc*uh+3*Pc*ul-3*o*G1-3*r*G1+Pc*uh*o-2*o*r*G1+2*Pc*ul*o;
Y1=[]
Y2=[]
for N=1:1:50 
  PL=1/N+w/(6*N)*(a1+a2*N)
  Y1(N)=PL*N
end
for N=1:1:50 
  PT=1/N+w/(6*N)*(a3+a4*N)
  Y2(N)=PT*N
end
N=1:1:50;
plot(N,Y1,'co-','linewidth',0.5,'markersize',4,'linewidth',0.5,'markersize',4)
hold on
grid on
plot(N,Y2,'rh-','linewidth',0.5,'markersize',4,'linewidth',0.5,'markersize',4)
hold on
%%µÚÈýÌõ
G1=20,up=10,ul=8,uh=12,C1=12,a=0.2,Pc=2,o=0.2,r=0,w=0.0001
a1=3*C1-3*a*C1-3*Pc*uh+3*Pc*ul-3*r*G1-Pc*uh*o+Pc*ul*o-o*r*G1;
a2=-3*C1+3*a*C1+3*Pc*uh-3*Pc*ul+3*r*G1+3*o*G1-Pc*uh*o-2*Pc*ul*o+2*o*r*G1;
a3=-3*C1+3*a*C1+3*Pc*uh-3*Pc*ul+3*r*G1+Pc*uh*o+o*r*G1-Pc*ul*o;
a4=3*C1-3*a*C1-3*Pc*uh+3*Pc*ul-3*o*G1-3*r*G1+Pc*uh*o-2*o*r*G1+2*Pc*ul*o;
Y1=[]
Y2=[]
for N=1:1:50 
  PL=1/N+w/(6*N)*(a1+a2*N)
  Y1(N)=PL*N
end
for N=1:1:50 
  PT=1/N+w/(6*N)*(a3+a4*N)
  Y2(N)=PT*N
end
N=1:1:50;
plot(N,Y1,'gx-','linewidth',0.5,'markersize',4)
hold on
grid on
plot(N,Y2,'md-','linewidth',0.5,'markersize',4)
hold on
legend("C_1=8,N*p_L","C_1=8,N*p_T","C_1=10,N*p_L","C_1=10,N*p_T","C_1=12,N*p_L","C_1=12,N*p_T")
xlabel('N','interpreter','latex','FontSize',9,"fontname","Times New Roman");
ylabel('$N*p_{L}/N*p_{T}$','interpreter','latex','FontSize',10,"fontname","Times New Roman",'FontWeight','bold');


%%%Ì¼½»Ò×¼Û¸ñ
%%µÚÒ»Ìõ
G1=20,up=10,ul=8,uh=12,C1=10,a=0.2,Pc=1,o=0.2,r=0,w=0.0001
a1=3*C1-3*a*C1-3*Pc*uh+3*Pc*ul-3*r*G1-Pc*uh*o+Pc*ul*o-o*r*G1;
a2=-3*C1+3*a*C1+3*Pc*uh-3*Pc*ul+3*r*G1+3*o*G1-Pc*uh*o-2*Pc*ul*o+2*o*r*G1;
a3=-3*C1+3*a*C1+3*Pc*uh-3*Pc*ul+3*r*G1+Pc*uh*o+o*r*G1-Pc*ul*o;
a4=3*C1-3*a*C1-3*Pc*uh+3*Pc*ul-3*o*G1-3*r*G1+Pc*uh*o-2*o*r*G1+2*Pc*ul*o;
Y1=[]
Y2=[]
for N=1:1:50 
  PL=1/N+w/(6*N)*(a1+a2*N)
  Y1(N)=PL*N
end
for N=1:1:50 
  PT=1/N+w/(6*N)*(a3+a4*N)
  Y2(N)=PT*N
end
N=1:1:50;
figure(4)
plot(N,Y1,'bs-','linewidth',0.5,'markersize',4)
hold on
grid on
plot(N,Y2,'<-','Color',[0.69,0.19,0.38]','linewidth',0.5,'markersize',4)
hold on
%%µÚ¶þÌõ
G1=20,up=10,ul=8,uh=12,C1=10,a=0.2,Pc=2,o=0.2,r=0,w=0.0001
a1=3*C1-3*a*C1-3*Pc*uh+3*Pc*ul-3*r*G1-Pc*uh*o+Pc*ul*o-o*r*G1;
a2=-3*C1+3*a*C1+3*Pc*uh-3*Pc*ul+3*r*G1+3*o*G1-Pc*uh*o-2*Pc*ul*o+2*o*r*G1;
a3=-3*C1+3*a*C1+3*Pc*uh-3*Pc*ul+3*r*G1+Pc*uh*o+o*r*G1-Pc*ul*o;
a4=3*C1-3*a*C1-3*Pc*uh+3*Pc*ul-3*o*G1-3*r*G1+Pc*uh*o-2*o*r*G1+2*Pc*ul*o;
Y1=[]
Y2=[]
for N=1:1:50 
  PL=1/N+w/(6*N)*(a1+a2*N)
  Y1(N)=PL*N
end
for N=1:1:50 
  PT=1/N+w/(6*N)*(a3+a4*N)
  Y2(N)=PT*N
end
N=1:1:50;
plot(N,Y1,'co-','linewidth',0.5,'markersize',4,'linewidth',0.5,'markersize',4)
hold on
grid on
plot(N,Y2,'rh-','linewidth',0.5,'markersize',4,'linewidth',0.5,'markersize',4)
hold on
%%µÚÈýÌõ
G1=20,up=10,ul=8,uh=12,C1=10,a=0.2,Pc=3,o=0.2,r=0,w=0.0001
a1=3*C1-3*a*C1-3*Pc*uh+3*Pc*ul-3*r*G1-Pc*uh*o+Pc*ul*o-o*r*G1;
a2=-3*C1+3*a*C1+3*Pc*uh-3*Pc*ul+3*r*G1+3*o*G1-Pc*uh*o-2*Pc*ul*o+2*o*r*G1;
a3=-3*C1+3*a*C1+3*Pc*uh-3*Pc*ul+3*r*G1+Pc*uh*o+o*r*G1-Pc*ul*o;
a4=3*C1-3*a*C1-3*Pc*uh+3*Pc*ul-3*o*G1-3*r*G1+Pc*uh*o-2*o*r*G1+2*Pc*ul*o;
Y1=[]
Y2=[]
for N=1:1:50 
  PL=1/N+w/(6*N)*(a1+a2*N)
  Y1(N)=PL*N
end
for N=1:1:50 
  PT=1/N+w/(6*N)*(a3+a4*N)
  Y2(N)=PT*N
end
N=1:1:50;
plot(N,Y1,'gx-','linewidth',0.5,'markersize',4)
hold on
grid on
plot(N,Y2,'md-','linewidth',0.5,'markersize',4)
hold on
legend("P_c=1,N*p_L","P_c=1,N*p_T","P_c=2,N*p_L","P_c=2,N*p_T","P_c=3,N*p_L","P_c=3,N*p_T")
xlabel('N','interpreter','latex','FontSize',9,"fontname","Times New Roman");
ylabel('$N*p_{L}/N*p_{T}$','interpreter','latex','FontSize',10,"fontname","Times New Roman",'FontWeight','bold');
